# Supplementary material for: Three New Endemic Species of Namib Day Geckos (Gekkonidae: Rhoptropus) From the Namibe Province, Angola
Source: Ecol Evol. 2025 Jun 27;15(7):e71609. doi: 10.1002/ece3.71609 (PMC12204721; doi:10.1002/ece3.71609)
Supplement: Supplementary file 4 — Table S1. List of material used for the phylogenetic analyses, including information on their field number, catalog number, country, localities, decimal geographic coordinates, and GenBank ascension numbers. [file ECE3-15-e71609-s005.xlsx]

## Sheet: Database
Species	Catalog Number / Field Number	YEAR	16S	ND2	RAG1	Locality	Lat (decimal)	Long (decimal)
Rhoptropus afer	MCZ R-183711		KM073851	KY224254	KM073535	Namibia: Erongo, Rössing Mountain	-22.5336	14.8375
Rhoptropus afer	JLRZC0358	2024	PV685183	–	–	Angola: Foz de Cunene	-17.2543	11.7814
Rhoptropus afer	JLRZC0359	2024	PV685184	–	–	Angola: Foz de Cunene	-17.1767	11.7585
Rhoptropus bradfieldi	AMB 6367		–	KM073692	KM073536	Namibia: Kunene, near Gai-as	-20.7883	14.1122
Rhoptropus diporus	MCZ R-183737		JQ945406	KY224255	KY224344	Namibia: Kunene, near Gai-as	-20.7883	14.1122
Rhoptropus montanus	CAS 254867		–	KY224247	KY224345	Angola: Namibe, Leba Pass overlook	-15.077	13.2329
Rhoptropus montanus	P4.337	2024	PV685181	–		Tundavala	-14.8123	13.4036
Rhoptropus montanus	P4.334	2024	PV685182	PV699739	PV686014	Tundavala	-14.8123	13.4036
Rhoptropus nivimontanus	P4.275	2024	PV685180	–	–	Serra da Neve, Catzi	-13.7617	13.2522
Rhoptropus barnardi	CAS 214658		–	KY224243	KY224341	Namibia: Kunene, Torra Bay Road	-19.6539	14.3508
Rhoptropus barnardi	AMB 5938		AY026929	–	–	Namibia: Kunene, Palmwag Lodge	–	–
Rhoptropus barnardi	JLRZC0122	2021	PV685249	–	PV686044	Angola: Iona National Park, Near Espinheira	-17.0964	12.3035
Rhoptropus barnardi	JLRZC0126	2021	PV685250	–	PV686045	Angola: Iona National Park, Near Espinheira	-17.0964	12.3035
Rhoptropus barnardi	JLRZC0127	2021	PV685251	–	–	Angola: Iona National Park, Near Espinheira	-17.0964	12.3035
Rhoptropus barnardi	P1.088	2021	PV685252	–	PV686046	Angola: Cunene-Camp Synchro	-17.2628	12.4461
Rhoptropus barnardi	P1.092	2021	PV685253	–	PV686047	Angola: Cunene-Camp Synchro	-17.2628	12.4461
Rhoptropus barnardi	P1.099	2021	PV685254	–	–	Angola: Iona National Park, Tchamalinde	-16.9757	12.8857
Rhoptropus barnardi	P1.101	2021	PV685255	–	PV686048	Angola: Iona National Park, Tchamalinde	-16.9756	12.8856
Rhoptropus barnardi	P1.103	2021	PV685256	–	PV686049	Namibia: Otijihipa	-17.2808	12.6641
Rhoptropus barnardi	P1.117	2021	PV685257	–	PV686050	Angola: Iona National Park, Tchamalinde	-16.9757	12.8856
Rhoptropus barnardi	P1.120	2021	PV685258	–	PV686051	Angola: Iona National Park, Cafema	-17.1269	12.5126
Rhoptropus barnardi	P1.122	2021	PV685259	–	PV686052	Angola: Iona National Park, Cafema	-17.1269	12.5126
Rhoptropus barnardi	P1.265	2021	PV685260	–	PV686053	Angola: Iona National Park, Epupa Falls	-16.9964	13.2482
Rhoptropus barnardi	P1.272	2021	PV685261	–	PV686054	Angola: Iona National Park, Carinhambi	-17.1322	12.7095
Rhoptropus aff. barnardi 1	JLRZC0017	2020	PV685267	–	PV686060	Angola: Passe	-12.6677	14.0161
Rhoptropus aff. barnardi 1	JLRZC0059	2020	PV685268	–	PV686061	Angola: Passe	-12.6677	14.0161
Rhoptropus aff. barnardi 1	JLRZC0075	2020	PV685269	–	PV686062	Angola: Road Namib-Benteaba	-14.176	12.4469
Rhoptropus aff. barnardi 1	JLRZC0076	2020	PV685270	–	PV686063	Angola: Road Namib-Benteaba	-14.176	12.4469
Rhoptropus aff. barnardi 1	JLRZC0093	2020	PV685271	PV699764	PV686064	Angola: Tchivira	-14.2947	13.5116
Rhoptropus aff. barnardi 1	JLRZC0094	2020	PV685272	PV699765	PV686065	Angola: Tchivira	-14.2947	13.5116
Rhoptropus aff. barnardi 1	JLRZC0188	2021	PV685273	–	–	Angola: Fazenda Carivo	-13.1922	13.4211
Rhoptropus aff. barnardi 1	P0.078	2020	PV685283	–	PV686073	Angola: Fazenda Carivo	-13.1917	13.418
Rhoptropus aff. barnardi 1	JLRZC0222	2021	PV685274	–	–	Angola: Serra da Neve, Onjili	-13.7565	13.2278
Rhoptropus aff. barnardi 1	JLRZC0225	2021	PV685275	–	–	Angola: Serra da Neve, Onjili	-13.7565	13.2278
Rhoptropus aff. barnardi 1	NB0846	2017	PV685279	PV699766	PV686069	Angola: Serra da Neve	-13.7696	13.252
Rhoptropus aff. barnardi 1	NB0847	2017	PV685280	PV699767	PV686070	Angola: Serra da Neve	-13.7696	13.252
Rhoptropus aff. barnardi 1	P1.209	2021	PV685284	–	PV686074	Angola: Serra da Neve, Mamue	-13.8004	13.124
Rhoptropus aff. barnardi 1	NB0131	2016	PV685276	–	PV686066	Angola: Tchivira	-14.3	13.8667
Rhoptropus aff. barnardi 1	NB0861	2017	PV685281	PV699768	PV686071	Angola: Tchivira	-14.3137	13.8492
Rhoptropus aff. barnardi 1	NB0862	2017	PV685282	–	PV686072	Angola: Tchivira	-14.3125	13.843
Rhoptropus aff. barnardi 1	NB0498	2016	PV685277	–	PV686067	Angola: Tundavala	-14.8107	13.4216
Rhoptropus aff. barnardi 1	NB0690	2017	PV685278	–	PV686068	Angola: Tundavala	-14.8216	13.426
Rhoptropus aff. barnardi 1	P3.004	2023	PV685285	–	–	Angola: Cavaco River NW of Catengue	-12.95	13.7139
Rhoptropus aff. barnardi 1	P3.005	2023	PV685286	–	–	Angola: Cavaco River NW of Catengue	-12.95	13.7139
Rhoptropus aff. barnardi 1	P3.007	2023	PV685287	–	–	Angola: Caimbambo	-12.8297	13.8936
Rhoptropus aff. barnardi 1	P3.011	2023	PV685288	–	–	Angola: Caimbambo	-12.8297	13.8936
Rhoptropus aff. barnardi 1	P3.065	2023	PV685289	–	–	Angola: Impulo	-14.0606	13.7289
Rhoptropus aff. barnardi 1	P3.073	2023	PV685290	–	–	Angola: Impulo	-14.0606	13.7289
Rhoptropus aff. barnardi 1	P9.167	2019	PV685291	–	PV686075	Angola: Chapeu Armado	-14.5083	12.4581
Rhoptropus aff. barnardi 1	P9.299	2019	PV685292	–	PV686076	Angola: Road to Lucira, ~25km S of Bentiaba	-14.5842	12.5222
Rhoptropus aff. barnardi 1	JLRZC0063	2020	PV685293	PV699769	PV686077	Angola: 15 km West Cateque	-12.4437	13.9158
Rhoptropus aff. barnardi 1	JLRZC0064	2020	PV685294	–	PV686078	Angola: 15 km West Cateque	-12.4437	13.9158
Rhoptropus aff. barnardi 1	JLRZC0181	2021	PV685295	–	–	Angola: Kapembawe	-12.956	13.266
Rhoptropus aff. barnardi 1	JLRZC0183	2021	PV685296	–	–	Angola: Kapembawe	-12.956	13.266
Rhoptropus aff. barnardi 1	JLRZC0184	2021	PV685297	–	–	Angola: Kapembawe	-12.956	13.266
Rhoptropus aff. barnardi 1	JLRZC0205	2021	PV685298	–	–	Angola: Road to Tchibala	-13.2494	13.2065
Rhoptropus aff. barnardi 1	JLRZC0208	2021	PV685299	–	–	Angola: Between Tchibala & Mamue	-13.587	13.044
Rhoptropus aff. barnardi 1	JLRZC0215	2021	PV685300	–	–	Angola: Road Tchibala	-13.2494	13.2065
Rhoptropus aff. barnardi 1	NB0830	2017	PV685301	–	PV686080	Angola: Maconjo	-12.8931	13.3917
Rhoptropus aff. barnardi 1	NB0831	2017	PV685302	–	PV686081	Angola: Maconjo	-12.8931	13.3917
Rhoptropus aff. barnardi 1	P8.030	2018	PV685307	–	–	Angola: Maconjo	-12.9067	13.3917
Rhoptropus aff. barnardi 1	P0.001	2020	PV685303	–	PV686082	Angola: Meva	-13.3976	12.5944
Rhoptropus aff. barnardi 1	P4.008	2024	PV685304	–	–	Angola: Carivo	-13.1917	13.418
Rhoptropus aff. barnardi 1	P4.053	2024	PV685305	–	–	Angola: Catara	-13.5601	12.555
Rhoptropus aff. barnardi 1	P4.059	2024	PV685306	–	–	Angola: Catara	-13.5601	12.555
Rhoptropus aff. barnardi 1	P9.183	2019	PV685308	PV699770	PV686084	Angola: S of Dombe Grande	-13.3514	12.8489
Rhoptropus aff. barnardi 1	P9.184	2019	PV685309	PV699771	PV686085	Angola: S of Dombe Grande	-13.3514	12.8489
Rhoptropus aff. barnardi 2	P0.086	2020	PV685262	PV699763	PV686055	Angola: Cainde	-15.4206	13.1821
Rhoptropus aff. barnardi 2	P0.087	2020	PV685263	–	PV686056	Angola: Cainde	-15.4206	13.1821
Rhoptropus aff. barnardi 2	P0.088	2020	PV685264	–	PV686057	Angola: Cainde	-15.4206	13.1821
Rhoptropus aff. barnardi 2	P0.095	2020	PV685265	–	PV686058	Angola: Tchivinguiro	-15.2406	13.4281
Rhoptropus aff. barnardi 2	P0.096	2020	PV685266	–	PV686059	Angola: Tchivinguiro	-15.2406	13.4281
Rhoptropus benguellensis	WC 1834	2009	–	KY224246	KY224346	Angola: Kwanza Sul, 3.5 km W Conde	–	–
Rhoptropus benguellensis	NB0392	2016	PV685185	PV699742	PV686015	Angola: Kumbira, Serra do N'Gelo	-11.1503	14.3099
Rhoptropus benguellensis	NB0393	2016	PV685186	PV699743	–	Angola: Kumbira, Serra do N'Gelo	-11.1503	14.3099
Rhoptropus benguellensis	NB0394	2016	PV685187	PV699744	PV686016	Angola: Kumbira, Serra do N'Gelo	-11.1503	14.3099
Rhoptropus benguellensis	P1.284	2021	PV685188	–	PV686017	Angola: Atome	-11.8823	14.6195
Rhoptropus benguellensis	P2.147	2022	PV685189	–	–	Angola: Namba	-11.8823	14.7657
Rhoptropus benguellensis	P3.066	2023	PV685190	–	–	Angola: Taqueta	-13.78	14.1699
Rhoptropus benguellensis	P3.084	2023	PV685191	–	–	Angola: Taqueta	-13.78	14.1699
Rhoptropus benguellensis	P3.489	2023	PV685192	–	–	Angola: Gungo	-11.8123	14.144
Rhoptropus benguellensis	P9.018	2019	PV685193	PV699745	PV686018	Angola: Road Conda-Cunjo	-11.1522	14.5403
Rhoptropus benguellensis	P9.019	2019	PV685194	PV699746	PV686019	Angola: Vondo	-11.2422	14.6264
Rhoptropus benguellensis	P9.150	2019	TBA	–	–	Angola: Cambau	-9.96333	15.1706
Rhoptropus benguellensis	P9.199	2019	PV685195	PV699740	PV686021	Angola: Cambau	-9.96333	15.1706
Rhoptropus benguellensis	P9.019b	2019	PV685196	PV699741	PV686020	Angola: Cambau	-9.96333	15.1706
Rhoptropus crypticus sp. nov.	JLRZC0072	2020	PV685202	PV699748	PV686022	Angola: Road Bentiaba - Chingo	-14.1413	12.579
Rhoptropus crypticus sp. nov.	JLRZC0390	2025	PV685203	–	–	Angola: Road Bentiaba - Chingo	-14.1413	12.579
Rhoptropus crypticus sp. nov.	JLRZC0396	2025	PV685204	–	–	Angola: Road Bentiaba - Chingo	-14.1413	12.579
Rhoptropus crypticus sp. nov.	JLRZC0397	2025	PV685205	–	–	Angola: Road Bentiaba - Chingo	-14.1413	12.579
Rhoptropus crypticus sp. nov.	JLRZC0473	2025	PV685206	–	–	Angola: Road Bentiaba - Chingo	-14.1413	12.579
Rhoptropus crypticus sp. nov.	JLRZC0474	2025	PV685207	–	–	Angola: Road Bentiaba - Chingo	-14.1413	12.579
Rhoptropus crypticus sp. nov.	JLRZC0475	2025	PV685208	–	–	Angola: Road Bentiaba - Chingo	-14.1413	12.579
Rhoptropus crypticus sp. nov.	P4.240	2024	PV685197	PV699747	–	Angola: Road Bentiaba - Chingo	-14.1413	12.579
Rhoptropus crypticus sp. nov.	P4.316	2024	PV685201	–	–	Angola: Road Bentiaba - Chingo	-14.1413	12.579
Rhoptropus crypticus sp. nov.	P4.317	2024	PV685200	–	–	Angola: Road Bentiaba - Chingo	-14.1413	12.579
Rhoptropus crypticus sp. nov.	P4.318	2024	PV685199	–	–	Angola: Road Bentiaba - Chingo	-14.1413	12.579
Rhoptropus crypticus sp. nov.	P4.319	2024	PV685198	–	–	Angola: Road Bentiaba - Chingo	-14.1413	12.579
Rhoptropus biporosus	CAS 224030		–	KY224244	KY224342	Namibia: Kunene, 18.3 km W Orupembe	-18.1486	12.39
Rhoptropus biporosus	CAS 193822		AY026928	–	–	Namibia: Kunene, 37 km W Orupembe	-18.1588	12.2112
Rhoptropus biporosus	JLRZC0118	2021	PV685225	–	–	Angola: Iona National Park, near Espinheira	-16.9591	12.0359
Rhoptropus biporosus	JLRZC0128	2021	PV685224	–	–	Angola: Iona National Park, Espinheira	-16.7856	12.3589
Rhoptropus biporosus	P9.266	2019	PV685234	–	PV686040	Angola: Iona National Park, Espinheira	-16.7872	12.3578
Rhoptropus biporosus	P9.267	2019	PV685235	–	PV686041	Angola: Iona National Park, Espinheira	-16.7872	12.3578
Rhoptropus biporosus	JLRZC0349	2024	PV685226	–	–	Angola: Iona National Park, near Espinheira	-16.6483	12.4537
Rhoptropus biporosus	JLRZC0353	2024	PV685227	–	–	Angola: Iona National Park, near Espinheira	-16.8409	12.3339
Rhoptropus biporosus	P9.263	2019	PV685233	–	PV686039	Angola: Iona National Park, near Espinheira	-16.8144	12.3394
Rhoptropus biporosus	P1.077	2021	PV685228	–	–	Angola: Iona National Park, Muinde	-16.5212	12.314
Rhoptropus biporosus	P1.079	2021	PV685229	–	–	Angola: Iona National Park, Muinde	-16.5212	12.314
Rhoptropus biporosus	P1.167	2021	PV685230	–	PV686035	Angola: Iona National Park, Foz Cunene	-17.0986	11.9185
Rhoptropus biporosus	P1.168	2021	PV685231	–	PV686036	Angola: Iona National Park, Foz Cunene	-17.0986	11.9185
Rhoptropus biporosus	P1.169	2021	PV685232	–	PV686037	Angola: Iona National Park, Foz Cunene	-17.0986	11.9185
Rhoptropus biporosus	P9.279	2019	PV685236	–	PV686042	Angola: Fazenda Omahua	-16.1983	12.4111
Rhoptropus biporosus	P9.296	2019	PV685237	PV699755	PV686043	Angola: Morro do Soba	-16.0903	12.5233
Rhoptropus minimus sp. nov.	JLRZC0073	2020	PV685239	PV699756	PV686097	Angola: Baba	-14.8354	12.2296
Rhoptropus minimus sp. nov.	JLRZC0089	2020	PV685240	PV699757	PV686098	Angola: Baba	-14.8354	12.2296
Rhoptropus minimus sp. nov.	JLRZC0090	2020	PV685241	PV699758	PV686099	Angola: Baba	-14.8354	12.2296
Rhoptropus minimus sp. nov.	JLRZC0168	2021	PV685242	PV699759	–	Angola: Entrance Iona National Park, Sarujamba/Rio Curoca	-16.307	12.4195
Rhoptropus minimus sp. nov.	JLRZC0169	2021	PV685243	PV699760	–	Angola: Entrance Iona National Park, Sarujamba/Rio Curoca	-16.307	12.4195
Rhoptropus minimus sp. nov.	JLRZC0423	2025	PV685244	–	–	Angola: 20km N of Moçamedes	-15.0297	12.2357
Rhoptropus minimus sp. nov.	P1.023	2021	PV685245	–	PV686100	Angola: Giraul	-15.0329	12.4148
Rhoptropus minimus sp. nov.	P1.252	2021	PV685246	–	PV686103	Angola: Giraul	-15.0462	12.431
Rhoptropus minimus sp. nov.	P1.190	2021	PV685247	PV699761	PV686101	Angola: Praia do Soba	-14.7467	12.2895
Rhoptropus minimus sp. nov.	P1.191	2021	PV685248	PV699762	PV686102	Angola: Praia do Soba	-14.7467	12.2895
Rhoptropus minimus sp. nov.	P4.238	2024	PV685238	–	–	Angola: Road Bentiaba - Chingo	-14.125	12.5361
Rhoptropus boultoni	CAS 214713		–	KY224256	–	Namibia: Kunene, Twyfelfontein	-20.5927	14.3573
Rhoptropus boultoni	CAS 206975		AY026930	–	–	Namibia: Kunene, 1 km N Skeleton Coast Park entry	-17.8167	12.1333
Rhoptropus boultoni	JLRZC0348	2024	PV685209	–	–	Angola: Iona National Park, near Espinheira	-16.2021	12.5454
Rhoptropus boultoni	P0.002	2020	PV685210	–	PV686023	Angola: Meva	-13.3976	12.5944
Rhoptropus boultoni	P0.003	2020	PV685211	PV699749	PV686024	Angola: Carivo	-13.1917	13.418
Rhoptropus boultoni	P1.217	2021	PV685216	–	PV686027	Angola: Carivo	-13.1922	13.4211
Rhoptropus boultoni	P0.090	2020	PV685212	–	PV686025	Angola: Cainde	-15.4206	13.1821
Rhoptropus boultoni	P0.091	2020	PV685213	–	PV686026	Angola: Cainde	-15.4206	13.1821
Rhoptropus boultoni	P1.074	2021	PV685214	–	–	Angola: near Iona National Park	-15.6857	12.6131
Rhoptropus boultoni	P1.123	2021	PV685215	–	–	Angola: Iona National Park, Cafema	-17.1269	12.5126
Rhoptropus boultoni	P9.165	2019	PV685217	PV699750	PV686028	Angola: Mariquita	-14.7833	12.4178
Rhoptropus boultoni	P9.252	2019	PV685218	PV699751	PV686029	Angola: Iona National Park, Cunene River	-17.1606	12.0172
Rhoptropus boultoni	P9.253	2019	PV685219	PV699752	PV686030	Angola: Iona National Park, Cunene River	-17.1606	12.0172
Rhoptropus boultoni	P9.262	2019	PV685220	–	PV686031	Angola: Iona National Park, 5km NE of Cunene River	-17.1275	12.0094
Rhoptropus boultoni	P9.277	2019	PV685221	–	PV686032	Angola: Fazenda Omahua	-16.1983	12.4111
Rhoptropus boultoni	P9.290	2019	PV685222	PV699753	PV686033	Angola: Fazenda Omahua	-16.1983	12.4111
Rhoptropus boultoni	P9.291	2019	PV685223	PV699754	PV686034	Angola: Fazenda Omahua	-16.1983	12.4111
Rhoptropus taeniostictus	CAS 254908		–	KY224248	KY224248	Angola: near Caraculo	-15.0163	12.6427
Rhoptropus taeniostictus	P1.014	2021	PV685323	–	PV686090	Angola: ~15km SW Caraculo	-15.063	12.5185
Rhoptropus taeniostictus	P1.015	2021	PV685324	–	PV686091	Angola: ~15km SW Caraculo	-15.063	12.5185
Rhoptropus taeniostictus	P1.016	2021	PV685325	–	PV686092	Angola: ~15km SW Caraculo	-15.063	12.5185
Rhoptropus taeniostictus	P1.025	2021	PV685326	–	PV686093	Angola: ~15km SW Caraculo	-15.063	12.5185
Rhoptropus taeniostictus	P1.026	2021	PV685327	–	PV686094	Angola: ~15km SW Caraculo	-15.063	12.5185
Rhoptropus taeniostictus	P1.251	2021	PV685328	–	PV686095	Angola: Giraul	-15.0462	12.431
Rhoptropus taeniostictus	P9.166	2019	PV685329	PV699772	PV686096	Angola: Caraculo	-15.019	12.629
Rhoptropus taeniostictus	JLRZC0428	2025	PV685330	–	–	Angola: Caraculo	-15.019	12.629
Rhoptropus taeniostictus	JLRZC0429	2025	PV685331	–	–	Angola: Caraculo	-15.019	12.629
Rhoptropus taeniostictus	JLRZC0430	2025	PV685332	–	–	Angola: Mariquita	-14.7833	12.4178
Rhoptropus megocellus sp. nov.	JLRZC0071	2020	PV685310	PV699774	PV686086	Angola: Road Bentiaba - Chingo	-14.8107	13.4216
Rhoptropus megocellus sp. nov.	JLRZC0392	2025	PV685321	–	–	Angola: Road Bentiaba - Chingo	-14.8107	13.4216
Rhoptropus megocellus sp. nov.	JLRZC0406	2025	PV685322	–	–	Angola: Road Bentiaba - Chingo	-14.8107	13.4216
Rhoptropus megocellus sp. nov.	NB0621	2017	PV685311	PV699775	PV686087	Angola: Road Bentiaba - Chingo	-14.1483	12.6048
Rhoptropus megocellus sp. nov.	P4-321	2024	PV685314	–	–	Angola: Road Bentiaba - Chingo	-14.1413	12.579
Rhoptropus megocellus sp. nov.	P4-322	2024	PV685315	–	–	Angola: Road Bentiaba - Chingo	-14.1413	12.579
Rhoptropus megocellus sp. nov.	P4-323	2024	PV685316	–	–	Angola: Road Bentiaba - Chingo	-14.1413	12.579
Rhoptropus megocellus sp. nov.	P4-324	2024	PV685317	–	–	Angola: Road Bentiaba - Chingo	-14.1413	12.579
Rhoptropus megocellus sp. nov.	P4-325	2024	PV685318	–	–	Angola: Road Bentiaba - Chingo	-14.1413	12.579
Rhoptropus megocellus sp. nov.	P4-326	2024	PV685319	–	–	Angola: Road Bentiaba - Chingo	-14.1413	12.579
Rhoptropus megocellus sp. nov.	P4-329	2024	PV685320	–	–	Angola: Road Bentiaba - Chingo	-14.1413	12.579
Rhoptropus megocellus sp. nov.	NB0832	2017	PV685312	PV699773	PV686088	Angola: Chapéu Armado	-14.5119	12.4783
Rhoptropus megocellus sp. nov.	NB0833	2017	PV685313	–	PV686089	Angola: Chapéu Armado	-14.5119	12.4783

## Sheet: Coords
Field_Number	Family	Species	16S	ND2	RAG-1	Locality	Lat (decimal)	Long (decimal)
NB0131 - PEM	Gekkonidae	Rhoptropus boultoni	x			Tchivira	-14.3	13.8667
JLRZC0122	Gekkonidae	Rhoptropus barnardi				"Barnardi Rock"	-17.0964	12.3035
JLRZC0126	Gekkonidae	Rhoptropus barnardi				"Barnardi Rock"	-17.0964	12.3035
JLRZC0127	Gekkonidae	Rhoptropus barnardi				"Barnardi Rock"	-17.0964	12.3035
JLRZC0168	Gekkonidae	Rhoptropus barnardi				Sarujamba/Rio Curoca	-16.307	12.4195
JLRZC0169	Gekkonidae	Rhoptropus barnardi				Sarujamba/Rio Curoca	-16.307	12.4195
P9-199/19AN003	Gekkonidae	Rhoptropus benguellensis	x	x	x	Cambau	-9.96333	15.1706
P9-018	Gekkonidae	Rhoptropus benguellensis	x	x	x	Conda-Cunjo road	-11.1522	14.5403
P9-019	Gekkonidae	Rhoptropus benguellensis	x	x	x	Vondo	-11.2422	14.6264
P9-150/19AN012	Gekkonidae	Rhoptropus benguellensis	x	x	x	Cambau	-9.96333	15.1706
NB0392	Gekkonidae	Rhoptropus benguellensis	x	x	x	Kumbira, Serra do N'Gelo	-11.1503	14.3099
NB0393	Gekkonidae	Rhoptropus benguellensis	x	x	x	Kumbira, Serra do N'Gelo	-11.1503	14.3099
NB0394	Gekkonidae	Rhoptropus benguellensis	x	x	x	Kumbira, Serra do N'Gelo	-11.1503	14.3099
P9-263	Gekkonidae	Rhoptropus biporosus	x		x	5km S of Espinheira	-16.8144	12.3394
P9-266	Gekkonidae	Rhoptropus biporosus	x		x	Espinheira	-16.7872	12.3578
P9-267	Gekkonidae	Rhoptropus biporosus	x		x	Espinheira	-16.7872	12.3578
P9-279	Gekkonidae	Rhoptropus biporosus	x		x	Omahua	-16.1983	12.4111
P9-296	Gekkonidae	Rhoptropus biporosus	x		x	Morro do Soba	-16.0903	12.5233
JLRZC0118	Gekkonidae	Rhoptropus biporosus				Chondrodactylus rocks	-16.9591	12.0359
JLRZC0128	Gekkonidae	Rhoptropus biporosus				Espinheira	-16.7856	12.3589
P9-291	Gekkonidae	Rhoptropus boultoni	x	x	x	Omahua	-16.1983	12.4111
P0-90	Gekkonidae	Rhoptropus boultoni				Cainde	-15.4206	13.1821
P0-91	Gekkonidae	Rhoptropus boultoni				Cainde	-15.4206	13.1821
P9-165/19AN022	Gekkonidae	Rhoptropus boultoni	x	x	x	Mariquita	-14.7833	12.4178
P9-290	Gekkonidae	Rhoptropus boultoni	x	x	x	Omahua	-16.1983	12.4111
P9-252	Gekkonidae	Rhoptropus boultoni	x	x	x	Cunene camp - Iona NP	-17.1606	12.0172
P9-253	Gekkonidae	Rhoptropus boultoni	x	x	x	Cunene camp - Iona NP	-17.1606	12.0172
P9-262	Gekkonidae	Rhoptropus boultoni	x		x	5km NE of Cunene Camp	-17.1275	12.0094
P9-277	Gekkonidae	Rhoptropus boultoni	x		x	Omahua	-16.1983	12.4111
P0-002	Gekkonidae	Rhoptropus boultoni	x		x	Meva Beach Canyon	-13.3976	12.5944
P0-003	Gekkonidae	Rhoptropus boultoni	x		x	Carivo	-13.1917	13.418
JLRZC0073	Gekkonidae	Rhoptropus sp. "babaensis"	x	x	x	Baba	-14.8354	12.2296
JLRZC0089	Gekkonidae	Rhoptropus sp. "babaensis"	x	x	x	Baba	-14.8354	12.2296
JLRZC0090	Gekkonidae	Rhoptropus sp. "babaensis"	x	x	x	Baba	-14.8354	12.2296
P9-183/19AN041	Gekkonidae	Rhoptropus sp. "benguellensis"	x		x	Sul of Dombe Grande	-13.3514	12.8489
JLRZC0063	Gekkonidae	Rhoptropus sp. "benguellensis"	x		x	Quissanje (Camp - Afroedura "wulfhakei")	-12.4437	13.9158
JLRZC0064	Gekkonidae	Rhoptropus sp. "benguellensis"	x	x	x	Locality Philothamnus	-13.3445	12.8714
NB0830	Gekkonidae	Rhoptropus sp. "benguellensis"	x		x	Maconjo	-12.8931	13.3917
NB0831	Gekkonidae	Rhoptropus sp. "benguellensis"	x		x	Maconjo	-12.8931	13.3917
P0-001	Gekkonidae	Rhoptropus sp. "benguellensis"	x		x	Meva Beach Canyon	-13.3976	12.5944
JLRZC0072	Gekkonidae	Rhoptropus sp. "benguellensis"	x	x	x	Locality 3 Rhoptropus	-14.1413	12.579
NB0498	Gekkonidae	Rhoptropus sp. Kuhn	x		x	Tundavala stream, rocks	-14.8107	13.4216
NB0690	Gekkonidae	Rhoptropus sp. Kuhn	x		x	Tundavala	-14.8216	13.426
JLRZC0070	Gekkonidae	Rhoptropus sp. Kuhn	x		x	Locality 3 Rhoptropus	-14.8107	13.4216
P9-167/19AN024	Gekkonidae	Rhoptropus sp. Kuhn	x		x	Chapeu Armado	-14.5083	12.4581
JLRZC0075	Gekkonidae	Rhoptropus sp. Kuhn	x		x	Road Namib-Benteaba	-14.176	12.4469
JLRZC0076	Gekkonidae	Rhoptropus sp. Kuhn	x		x	Road Namib-Benteaba	-14.176	12.4469
JLRZC0093	Gekkonidae	Rhoptropus sp. Kuhn	x	x	x	Tchivira	-14.2947	13.5116
JLRZC0094	Gekkonidae	Rhoptropus sp. Kuhn	x	x	x	Tchivira	-14.2947	13.5116
NB0846	Gekkonidae	Rhoptropus sp. Kuhn	x	x	x	Serra da Neve	-13.7696	13.252
NB0847	Gekkonidae	Rhoptropus sp. Kuhn	x	x	x	Serra da Neve	-13.7696	13.252
NB0861	Gekkonidae	Rhoptropus sp. Kuhn	x	x	x	Tchivira	-14.3137	13.8492
NB0862	Gekkonidae	Rhoptropus sp. Kuhn	x	x	x	Tchivira	-14.3125	13.843
P0-004	Gekkonidae	Rhoptropus sp. Kuhn	x		x	Carivo	-13.1917	13.418
P9-184/19AN042	Gekkonidae	Rhoptropus sp. Kuhn	x	x	x	Sul of Dombe Grande	-13.3514	12.8489
JLRZC0017	Gekkonidae	Rhoptropus sp. Kuhn	x		x	Quissanje	-12.6677	14.0161
JLRZC0059	Gekkonidae	Rhoptropus sp. Kuhn	x		x	Quissanje	-12.6677	14.0161
P9-166/19AN023	Gekkonidae	Rhoptropus taeniostictus	x	x	x	Mariquita	-14.7833	12.4178
NB0621	Gekkonidae	Rhoptropus taeniostictus	x	x	x	Namibe	-14.1483	12.6048
NB0832	Gekkonidae	Rhoptropus taeniostictus	x	x	x	Chapéu Armado (road, 20km before)	-14.5119	12.4783
NB0833	Gekkonidae	Rhoptropus taeniostictus	x		x	Chapéu Armado (road, 20km before)	-14.5119	12.4783
JLRZC0071	Gekkonidae	Rhoptropus taeniostictus	x	x	x	Locality 3 Rhoptropus	-14.8107	13.4216
P8-030	Gekkonidae	Roptropus cf barnardi	x			Makonjo	-12,9066667	13,3916667
