# Supplementary material for: Three New Endemic Species of Namib Day Geckos (Gekkonidae: Rhoptropus) From the Namibe Province, Angola
Source: Ecol Evol. 2025 Jun 27;15(7):e71609. doi: 10.1002/ece3.71609 (PMC12204721; doi:10.1002/ece3.71609)
Supplement: Supplementary file 5 — Table S2. Primers and PCR protocols used to generate sequences for the study. [file ECE3-15-e71609-s003.xlsx]

## Sheet: Hoja1
Gene	Primer	Length (bp)	Reference	Sequence	PCR
16S	16S-L	550	Palumbi, 1996	5’-CGCCTGTTTATCAAAAACAT-3’	40 / 52
	16S-H			5’-TGACTGCAGAGGGTGACGGGCGGTGTGT-3’
ND2	vMet2	1156	Cunningham & Cherry 2004	5’-GCTAAACAAGCTTTCGGGCCCATACC-3’	33 / 60
	vTrp			5’-CTCCTGCTTAGGGCTTTGAAGGC-3’
	L4437		Stanley et al. 2011	5’-AAGCTTTCGGGCCCATACC-3’	40 / 60
	H5540			5’-TTTAGGGCTTTGAAGGC-3’
RAG-1	RAG-1PF1	985	Portik et al. 2013	5’-YAWGAAATTTKCTGGAAATTCAAGCT-3’	40 / 58
	RAG-1PR1			5’-GTCTYGGTCGGCCACCTTTGTT-3’
