# Supplementary material for: Three New Endemic Species of Namib Day Geckos (Gekkonidae: Rhoptropus) From the Namibe Province, Angola
Source: Ecol Evol. 2025 Jun 27;15(7):e71609. doi: 10.1002/ece3.71609 (PMC12204721; doi:10.1002/ece3.71609)
Supplement: Supplementary file 6 — Table S3. Genbank accession numbers of sequences used in Timetree analysis. [file ECE3-15-e71609-s002.xlsx]

## Sheet: Sheet1
Table S3. Genbank accession numbers of sequences used in Timetree analysis
Species	16S	ND2	Rag1	PDC	KIF24
Anolis carolinensis	EU747728	EU747728	AAWZ02015549	AAWZ02013979	NW_003338919
Chondrodactylus angulifer	AY123372	KY224209	KY224307	KY224257
Chondrodactylus bibronii	AY026935	JN543886	JN543930	KY224258	KY224166
Chondrodactylus fitzsimonsi	AF449109	JN393945	KY224308	KY224259	KY224167
Chondrodactylus laevigatus		KY224211	KY224310	KY224260	KY224168
Chondrodactylus pulitzerae		KY224210	KY224309
Chondrodactylus turneri	AF449108	KY224249	KM073525	KM073612	KM073800
Coleonyx variegatus	AB114446	AB114446	EF534777	EF534817
Correlophus ciliatus	OQ506627	JX024438	EF534778	EF534818	KU157544
Elasmodactylus tetensis	AY026934	KY224213	KY224312	KY224262	KY224170
Elasmodactylus tuberculosus	AF449119	KY224214	KY224313	KY224263	KY224171
Euleptes europaea		JN393941	EF534806	EF534848	KU157420
Gallus gallus	KT626857	KT626857	NM_001031188	XM_004943303	NC_006127
Goggia braacki		KM073689	KM073528	KM073614	KM073802
Nephrurus levis	GU460144	AY369018	GU459544	GU459746	KU157421
Oedura marmorata	GU460150	AY369015	EF534779	EF534819	KU157428
Ophidiocephalus taeniatus	AY134529	AY134601	HQ426303	HQ426214	KU157422
Pachydactylus acuminatus		KY224215	KY224314	KY224264	KY224172
Pachydactylus affinis	AY123393	KY224216	KY224315	KY224265
Pachydactylus amoenus		JN569163
Pachydactylus angolensis	XX000000	OQ680167	OQ680146
Pachydactylus austeni	AF449110	KY224250	JQ945321	JQ945389	KY224173
Pachydactylus barnardi	AY123388	KY224219	KY224318	KY224267
Pachydactylus bicolor	AY123378	JN543870+KY224220	JN543911	KY224268
Pachydactylus boehmei		JN543906	JN543947	KY224270	KY224174
Pachydactylus capensis	AF449117	HQ165962	HQ165992	HQ165977	KY224175
Pachydactylus caraculicus	AY123377	JN543889	JN543933	KY224271
Pachydactylus carinatus	MF806485	KY224221	KY224319	KY224272
Pachydactylus etultra		HQ165959	HQ165989	HQ165974	KY224176
Pachydactylus fasciatus	AF449112	HQ165949	HQ165978	HQ165963
Pachydactylus formosus	AY123389	KY224222	KY224320	KY224273
Pachydactylus gaiasensis	AY123385	JN543891	KM073533	KM073615	KY224177
Pachydactylus geitje	AF449116	JN543887	JN543931	KY224274	KY224178
Pachydactylus goodi	MF806488	KY224223	KY224321	KY224275	KY224179
Pachydactylus griffini		KY224224	KY224322	KY224276	KY224180
Pachydactylus haackei	AF449105	KY224225	KY224323	KY224277
Pachydactylus kladaroderma	AF449106	KY224251	JQ945323	JQ945391
Pachydactylus kobosensis		KY224226	KY224324	KY224278	KY224181
Pachydactylus kochi	AY123376	KY224212	KY224311	KY224261	KY224169
Pachydactylus labialis	AF449114	KY224227	KY224325	KY224279	KY224182
Pachydactylus latirostris		JN569141	JN569173	KY224280	KY224183
Pachydactylus macrolepis		JN569139	JN569170	KY224281	KY224184
Pachydactylus maculatus	AF449111	KY224228	KY224326	KY224282	KY224185
Pachydactylus maiatoi	XX000000	KY224217	OQ680164
Pachydactylus maraisi		JN543871	JN543912	KY224269
Pachydactylus mariquensis	DQ278599	JN569157	JN569190	KY224283	KY224186
Pachydactylus mclachlani		HQ165950	HQ165980	HQ165965	KY224187
Pachydactylus monicae		HQ165952	HQ165982	HQ165967	KY224188
Pachydactylus montanus	XX000000	KY224229	KY224327	KY224284	KY224189
Pachydactylus namaquensis	AF449107	KY224230	KY224328	KY224285	KY224190
Pachydactylus oculatus	AY123380	KY224231	KY224329	KY224286
Pachydactylus oreophilus	AY123384	JN543892	JN543936	KY224287	KY224191
Pachydactylus oshaughnessyi	AY123391	KY224232	KY224330	KY224288	KY224192
Pachydactylus otaviensis		JN543893	JN543937	KY224289	KY224193
Pachydactylus parascutatus	AY123383	JN543894	JN543938	KY224290	KY224194
Pachydactylus punctatus	AB612270	KY224233	KY224331	KY224291
Pachydactylus purcelli		HQ165954	HQ165984	HQ165969	KY224195
Pachydactylus rangei	AY123375	JN543907	JN543948	JQ945392
Pachydactylus reconditus		KY224234	KY224332	KY224292
Pachydactylus robertsi		KY224235	KY224333	KY224293
Pachydactylus rugosus	AF449113	KY224252	JQ945325	JQ945393
Pachydactylus sansteynae	AY123382	JN543898	KY224334	KY224294
Pachydactylus scherzi	AY123379	KY224236	KY224335	KY224295
Pachydactylus scutatus	AY123381	JN543901	JN543943	KY224296	KY224196
Pachydactylus serval	AY123386	HQ165956	HQ165986	HQ165986	KY224197
Pachydactylus tigrinus	AY123390	KY224237	KY224336	KY224297	KY224198
Pachydactylus tsodiloensis	AY123387	KY224238	KY224337	KY224298	KY224199
Pachydactylus vansoni	AY123393	KY224239		KY224299	KY224200
Pachydactylus vanzyli	DQ278600	KY224253	JQ945326	JQ945394	KY224201
Pachydactylus visseri	MF806495	KY224240	KY224338	KY224300	KY224202
Pachydactylus wahlbergi	XX000000	JN569158	JN569191	JQ945366
Pachydactylus waterbergensis		KY224241	KY224339	KY224301
Pachydactylus weberi	AF449115	HQ165960	HQ165990	HQ165975	KY224203
Pachydactylus werneri		KY224242	KY224340	KY224302	KY224204
Phelsuma inexpectata	DQ270577	JN393939	JN393983	JN394016
Phelsuma rosagularis	DQ270588	EU423292	HQ426306	HQ426217
Phyllopezus pollicaris	JN935590	JX041417	EU293635	HQ426225	JQ827509
Pygopus nigriceps	AY134532	AY134604	FJ571628	EF534823
Python sp.	AB177878	AB177878	AEQU010344888	AEQU01027927	NW_006537073
Rhoptropus afer	AY026931	KY224254	KM073535	KM073616	KM073806
Rhoptropus aff. barnardi 1	XX000000	XX000000	XX000000
Rhoptropus aff. barnardi 2	XX000000	XX000000	XX000000
Rhoptropus barnardi	AY026929	KY224243	KY224341	KY224303	KY224205
Rhoptropus benguelensis	PQ594935	KY224246	KY224346
Rhoptropus biporosus	AY026928	KY224244	KY224342	KY224304	KY224206
Rhoptropus boultoni	AY026930	KY224256	EF534810	EF534852	KY224207
Rhoptropus bradfieldi	AY026932	KY224245	KY224343	KY224305
Rhoptropus crypticum	XX000000	XX000000	XX000000
Rhoptropus diporus	AY026933	KY224255	KY224344	KY224306	KY224208
Rhoptropus grandicelos	XX000000	XX000000	XX000000
Rhoptropus minimum	XX000000	XX000000	XX000000
Rhoptropus montanus	PQ594941	KY224247	KY224345
Rhoptropus nivimontanus	PQ594933		PQ613949
Rhoptropus taeniostictus	PQ594945	KY224248	KY224347
Sphaerodactylus nicholsi	MN414715	KU158020	EF534786	EF534826	KU157415
Sphaerodactylus roosevelti	MN414729.1	JN393943	EF534785	EF534825
Sphaerodactylus torrei	X86052	JX440519	EF534788	EF534829	KU157416
Teratoscincus microlepis	AB612275	JX041451	EF534800	EF534842	KU157417
Teratoscincus roborowskii	NC_053655	AF114252	EF534799	EF534841	KU157418
Teratoscincus scincus	KC190931	JX041454	EF534801	EF534843	KU157419
Trachylepis varia	MG605592	GU931603	GU931671	KC345241	GU931534
Woodworthia maculata	GU460058	GU459852	GU459449	GU459651	KU157432
