# Supplementary material for: Three New Endemic Species of Namib Day Geckos (Gekkonidae: Rhoptropus) From the Namibe Province, Angola
Source: Ecol Evol. 2025 Jun 27;15(7):e71609. doi: 10.1002/ece3.71609 (PMC12204721; doi:10.1002/ece3.71609)
Supplement: Supplementary file 7 — Table S4. Rhoptropus measurements used for the morphometric comparison. [file ECE3-15-e71609-s007.xlsx]

## Sheet: Rhoptropus barnardi group
Species	R. minimus sp. nov.	R. minimus sp. nov.	R. minimus sp. nov.	R. minimus sp. nov.	R. minimus sp. nov.	Rhoptropus biporosus	Rhoptropus biporosus	Rhoptropus biporosus	Rhoptropus biporosus	Rhoptropus biporosus	Rhoptropus biporosus	Rhoptropus biporosus	Rhoptropus biporosus	Rhoptropus biporosus	Rhoptropus biporosus	Rhoptropus biporosus	Rhoptropus biporosus	Rhoptropus biporosus	Rhoptropus biporosus	R. aff. barnardi	R. aff. barnardi	R. aff. barnardi	R. aff. barnardi	R. aff. barnardi
Status	Holotype	Paratypes	Paratypes	Paratypes	Additional Material	Additional Material	Additional Material	Additional Material	Additional Material	Additional Material	Additional Material	Additional Material	Additional Material	Additional Material	Additional Material	Additional Material	Additional Material	Additional Material	Additional Material	Additional Material	Additional Material	Additional Material	Additional Material	Additional Material
Catalog Number	MNCN 53501	MNCN 53502	MHNCUP/REP0988	FKH 0617	FKH 1446	PEM R24734	PEM R19950	PEM R19945	PEM R19951	PEM R19958	PEM R1944	PEM R19948	PEM R19946	PEM R19953	PEM R19947	PEM R19956	PEM R19949	PEM R19955	PEM R19952	FKH 1444	FKH 0433	FKH 0434	FKH 0411	FKH 0260
Field Number	P4.238	JLRZC0089	JLRZC0090	P1.191	JLRZC0423	–	–	–	–	–	–	–	–	–	–	–	–	–	–	JLRZC0404	JLRZC0093	JLRZC0094	JLRZC0059	P9.167
Sex	F	M	M	M	F	M	M	F	M	M	M	F	M	M	F	M	F	M	M	M	M	M	M	M - subadult
SVL	36.88	38.89	33.40	37.67	37.35	36325	36.87	33495	36265	36.62	35405	33.35	37.04	38.2	37.65	36165	32935	38.96	34.89	47.49	44.81	40.88	46.92	40.35
TL	25.76r	–	–	29.76r	33.94	26.25+2.09	T	T	35245	–	–	–	38.57	31985	38.65	22645	–	–	–	–	44.68	37.74r	–	29.71r
HL	13.02	13.35	11.59	12.71	11.73	11.28	11.26	10765	10695	11.79	10925	10425	10755	12595	11.17	11.05	10625	11.3	10775	14.80	14.24	13.68	15.09	13.12
HW	9.36	8.86	7.68	7.97	8.30	8.36	8.1	7355	7435	8.53	7.44	6725	7625	8095	7725	7.08	6475	7.74	7.09	11.18	10.10	9.17	10.91	9.50
HH	4.24	5.20	4.46	4.13	4.18	5095	3.61	4.1	4.21	4.84	4485	3.58	4.24	4735	3.76	3945	4135	53.51	3995	5.05	5.51	5.03	5.49	4.78
OD	2.10	2.53	1.93	2.08	2.20	1225	1.2	1075	1165	1175	1175	0.99	0.865	1.75	1065	1105	1.38	1225	0.935	2.56	2.40	2.88	2.69	2.47
EE	4.30	4.84	3.86	4.40	4.26	2885	3.24	3165	2865	3.24	2.71	2315	2.87	3195	2.99	2875	2585	2.97	2745	4.43	4.99	4.64	5.43	4.07
IN	1.10	1.23	1.24	1.23	1.20	0.905	1.09	0.9	0.925	0.935	1025	0.865	0.9	1125	0.81	0.84	0.885	0.965	1.04	1.73	1.66	1.56	1.81	1.56
SE	5.43	6.11	5.32	5.49	5.30	4.76	4445	4465	4.41	4925	4925	4.39	4.63	5.26	4725	4795	4.13	4.96	4715	6.48	6.94	5.62	6.55	6.22
TrunkL	15.93	15.66	12.88	14.48	14.67	13545	15845	15565	15135	15854	14995	14.65	15875	14195	15.17	14035	12.07	15995	13885	16.85	16.94	16.14	17.90	15.24
HindLL	7.00	8.17	7.12	7.11	7.92	9.86	10.62	10455	10.33	10195	8975	9.38	10.51	10735	10.48	9145	8.57	10.43	8435	7.38	8.35	7.68	9.26	7.52
CL	6.15	7.95	6.65	6.65	7.89	9.3	8315	8.79	8.87	8375	8.52	7.69	8.41	9365	8.2	8.74	7.93	8685	8.83	8.98	7.90	7.99	8.80	7.24
FL	5.86	6.37	5.74	5.84	6.07	7135	6.69	6.36	7.07	6.99	6.57	6.28	7385	6925	6.53	6665	5615	7.22	6.93	7.03	7.25	6.91	7.77	6.07
PCP	–	2+2	2+2	2+2	–	1+1	1+1	0	1+1	1+1	1+1	0	1+1	1+1	0	1+1	0	1+1	1+1	3+3(Sep1)	9	4+4(Sep1)	5+5(Sep1)	Not visible
Lamella 4th Toe	7+11	7+10	7+10	7+9	7+9	6+6	6+6	6+6	6+6	6+6	6+6	6+6	6+6	6+6	7+6	6+6	6+6	6+6	7+6	7+10	7+11		8+10	7+10
Supralabials	11	9	10	10	11	11	11/9	10/11	10	10	11/10	11/10	9	11/9	10	10	10/9	10	11	9	7	9	9	9
Infralabials	8	8	7	7	8	8	7	7	7	7	8	8	7	7	8	7	7	8/7	8	7	7	7	7	7
Internasal	1+1	0	1+1	1+1	1+1	1+1	1+1	1+1	1+1	1+1	1.5+1	1+1	2+1	1+2	1+2	1+1	1+1	1+1	1+1	1+1	1+1	1+1	1+1	1+1
Subcaudals	Small irregular	–	Small irregular	Small irregular	Small irregular	small irregular	small irregular	small irregular	small irregular	small irregular	–	–	small irregular	small irregular	small irregular	small irregular	–	–	–	medium irregular	Medium-irregular	Medium-irregular/large	Medium-irregular	Medium/small-irregular

## Sheet: Rhoptropus taeniostictus group
Species	R. megocellus sp. nov.	R. megocellus sp. nov.	R. megocellus sp. nov.	R. megocellus sp. nov.	R. taeniostictus	R. taeniostictus	R. taeniostictus	R. taeniostictus	R. taeniostictus	R. taeniostictus	R. taeniostictus
Status	Holotype	Paratype	Paratype	Paratype	Additional Material	Additional Material	Additional Material	Additional Material	Additional Material	Additional Material	Additional Material
Catalog Number	MNCN 53503	FKH 1421	MHNCUP/REP0989	FKH 1424	FKH 1447	FKH 1448	FKH 1449	FKH 1450	FKH 1451	FKH 0259	FKH 1403
Field Number	P4.323	P4.322	P4.321	P4.329	JLRZC0428	JLRZC0429	JLRZC0430	JLRZC0431	JLRZC0432	P9.166	P4.250
Sex	M	F (eggs)	F	M	M	F	F	F	M	F	M
SVL	56.87	51.33	48.68	47.69	47.05	59.61	44.04	55.57	51.97	55.64	49.19
TL	–	39.09rh	–	–	–	48.98r	38.73	46.70r	49.20	47.21	34.32r
HL	17.88	14.94	14.53	14.75	13.23	17.82	13.07	15.83	15.05	18.39	16.02
HW	13.71	12.18	11.71	10.71	11.76	13.68	10.14	12.30	11.48	12.34	10.88
HH	4.43	4.05	4.46	4.24	4.58	6.21	4.08	5.90	5.25	5.71	5.45
OD	2.93	2.79	2.70	2.76	2.46	3.36	2.38	2.95	2.95	3.24	2.75
EE	5.65	6.13	5.56	5.57	4.33	5.88	4.97	6.04	5.63	6.15	5.70
IN	1.86	1.81	1.76	1.93	1.80	2.26	1.26	1.60	1.44	1.52	1.88
SE	8.09	7.31	7.21	6.56	6.81	7.23	6.48	6.72	7.07	8.02	7.40
TrunkL	24.56	19.14	22.80	18.34	16.21	23.09	17.56	21.14	22.87	20.82	15.69
HindLL	11.00	8.59	9.72	9.97	9.02	10.67	8.16	10.42	10.60	10.61	9.36
CL	10.71	9.23	9.26	9.47	9.80	10.07	8.88	10.41	10.34	10.19	8.59
FL	7.95	7.11	6.80	7.32	7.69	8.28	7.07	9.12	8.17	8.86	8.66
PCP	3+3(Sep2)	–	–	3+3(Sep2)	4+3(Sep1)	–	–	–	4+3(Sep2)	–	3+2(Sep2)
Lamella 4th Toe	8+11	8+11	8+12	8+10	10+10	11+10	10+11	11+11	11+12	11+12	8+10
Supralabials	10	10	9	11	9	10	10	11	10	11	11
Infralabials	7	7	7	7	8	8	7	8	7	8	7
Internasal	1	1	1	1	1	1	1	1 (2 tiny before)	1	1	1+1
Subcaudals	large paired	large paired/large	large paired	large paired	large paired	large reg	large paired	large paired	large paired	large paired	large

## Sheet: Rhoptropus benguellensis group
Species	R. crypticus sp.nov.	R. crypticus sp.nov.	R. crypticus sp.nov.	R. crypticus sp.nov.	Rhoptropus benguellensis	Rhoptropus benguellensis	Rhoptropus benguellensis	Rhoptropus benguellensis	Rhoptropus benguellensis
	Holotype	Paratype	Paratype	Paratype	Additional Material	Additional Material	Additional Material	Additional Material	Additional Material
Catalog Number	MNCN 53504	MHNCUP/REP0990	FKH 1442	FKH 1466	FKH 0130	FKH 0247	PEM R2163	PEM R21682	PEM R21681
Field Number	P4.240	JLRZC0396	JLRZC0397	JLRZC0474	P9.018	P9.150	–	–	–
Sex	M	M	F	M	F	F	M	M	M Subadult
SVL	43.19	50.71	54.71	50.44	52.25	48.08	53.67	53.185	38.53
TL	42.89	–	40.90r	42.32	–	48.51	t	55.76 R	T
HL	14.11	15.12	16.17	15.24	15.22	15.67	15.605	14.78	10.84
HW	10.18	10.84	11.71	9.81	10.93	10.35	11.62	11.205	8.48
HH	4.74	5.70	6.02	5.22	4.83	5.36	4.92	5.315	4.42
OD	2.65	2.86	3.01	–	3.07	3.03	2.55	2.73	1.97
EE	4.22	4.50	5.02	–	5.86	5.11	4.2	3.465	2.94
IN	1.47	1.55	1.94	–	1.77	1.85	1.16	1.335	0.93
SE	6.48	6.78	7.50	–	6.99	7.27	6.27	6.315	5.05
TrunkL	16.64	18.49	20.03	–	22.95	19.66	24.22	23.145	16.71
HindLL	7.64	9.16	10.40	–	9.94	9.23	13.58	11.035	7.3
CL	7.99	10.11	9.03	–	9.33	8.65	8.505	8.22	6.11
FL	7.68	8.67	8.81	–	8.19	7.42	9.84	10.045	7.73
PCP	2+2 (Sep3)	3+2 (Sep3)	–	3+3(Sep2)	–	–	4+3	3+4	3+3
Lamella 4th Toe	8+11	8+12	7+11	8+11	9+12	7+11	6+7	7+7	6+7
Supralabials	9	9	11	9	11	9	9	10	10
Infralabials	8	7	7	7	7	7	7	7	7
Internasal	1+1	1+1	1+1	1+1	1+1	1+1	1+1	1+1	1+1
Subcaudals	large	–	large regenerated	Large	–	large	–	large	–
